# Supplementary material for: Screening of the Open Source Malaria Box Reveals an Early Lead Compound for the Treatment of Alveolar Echinococcosis
Source: PLoS Negl Trop Dis. 2016 Mar 11;10(3):e0004535. doi: 10.1371/journal.pntd.0004535 (PMC4788259; doi:10.1371/journal.pntd.0004535)
Supplement: S1 Table — (XLS) [file pntd.0004535.s001.xls]

## Sheet: Supplementary Table 1
HEOS_COMPOUND_ID	plate	Well	PGI (% of DB1127 at 10 uM)
MMV019066	A	A02	-44.9216
MMV665941	A	A03	261.463
MMV396680	A	A04	-41.4393
MMV666601	A	A05	-52.0604
MMV008294	A	A06	-43.4127
MMV011259	A	A07	-21.184
MMV019406	A	A08	-21.1259
MMV006278	A	A09	-42.7162
MMV666688	A	A10	-35.9257
MMV019110	A	A11	-9.63436
MMV006427	A	B02	-47.6204
MMV666062	A	B03	-37.6959
MMV020885	A	B04	-45.0087
MMV000570	A	B05	-6.93558
MMV020439	A	B06	-13.639
MMV396672	A	B07	-34.1846
MMV019871	A	B08	-31.0505
MMV085583	A	B09	-43.993
MMV008416	A	B10	-40.3947
MMV665874	A	B11	-25.1306
MMV006203	A	C02	-66.3655
MMV665977	A	C03	-67.0637
MMV020549	A	C04	-59.6715
MMV001246	A	C05	-29.5277
MMV666607	A	C06	-48.0493
MMV665915	A	C07	-67.1458
MMV007695	A	C08	4.55852
MMV000448	A	C09	-25.462
MMV020500	A	C10	-31.6222
MMV665878	A	C11	-74.0041
MMV666101	A	D02	-51.3347
MMV666596	A	D03	-70.7187
MMV396679	A	D04	-59.0554
MMV396797	A	D05	-51.4168
MMV008138	A	D06	-14.0452
MMV665916	A	D07	-47.2279
MMV020788	A	D08	-57.577
MMV666691	A	D09	-41.848
MMV665785	A	D10	1.2731
MMV665831	A	D11	-16.7967
MMV011099	A	E02	-50.5848
MMV000642	A	E03	-45.0658
MMV666600	A	E04	-39.0351
MMV006172	A	E05	2.41228
MMV006309	A	E06	24.6345
MMV006087	A	E07	-37.0614
MMV020492	A	E08	-44.2982
MMV006455	A	E09	-26.3889
MMV665782	A	E10	-43.4942
MMV665876	A	E11	-39.8392
MMV666023	A	F02	-50.5848
MMV009063	A	F03	29.0205
MMV006558	A	F04	-21.2719
MMV007160	A	F05	-42.3611
MMV006429	A	F06	-37.8655
MMV396703	A	F07	-47.3319
MMV006937	A	F08	-28.6915
MMV085203	A	F09	31.652
MMV665820	A	F10	-22.076
MMV665841	A	F11	-34.1374
MMV007116	A	G02	80.4572
MMV007384	A	G03	61.9477
MMV020548	A	G04	-26.4674
MMV019258	A	G05	-33.2601
MMV007686	A	G06	-24.5768
MMV011256	A	G07	-32.2049
MMV666693	A	G08	-16.8389
MMV008956	A	G09	-28.8415
MMV665827	A	G10	-20.2902
MMV001038	A	G11	16.8608
MMV007839	A	H02	50.2308
MMV000662	A	H03	-25.1923
MMV396678	A	H04	-30.3803
MMV006861	A	H05	-26.863
MMV006457	A	H06	4.83623
MMV396693	A	H07	-18.6854
MMV011567	A	H08	-5.45175
MMV007907	A	H09	-25.3242
MMV665805	A	H10	-25.2363
MMV666021	A	H11	-22.9281
MMV665800	B	A02	-123.289
MMV000634	B	A03	-120.817
MMV666103	B	A04	-111.407
MMV666057	B	A05	-78.2319
MMV007564	B	A06	-118.821
MMV001255	B	A07	-110.456
MMV665917	B	A08	-87.1673
MMV000563	B	A09	-152.091
MMV665850	B	A10	-85.5989
MMV665817	B	A11	-44.1065
MMV665979	B	B02	-152.471
MMV665928	B	B03	-109.933
MMV666105	B	B04	-124.477
MMV666072	B	B05	-116.207
MMV000653	B	B06	-120.295
MMV000620	B	B07	-136.217
MMV665909	B	B08	-125.856
MMV665940	B	B09	-92.4905
MMV665891	B	B10	-89.4487
MMV665899	B	B11	-103.422
MMV665961	B	C02	-34.3156
MMV665929	B	C03	-0.585069
MMV666108	B	C04	-18.886
MMV665948	B	C05	-40.4634
MMV006188	B	C06	-16.0777
MMV001230	B	C07	-26.726
MMV665918	B	C08	-24.3389
MMV665799	B	C09	5.52305
MMV665826	B	C10	-17.9265
MMV665807	B	C11	252.797
MMV665946	B	D02	-26.4451
MMV665935	B	D03	-27.428
MMV666102	B	D04	-14.1353
MMV666061	B	D05	-20.688
MMV008149	B	D06	-33.1851
MMV019074	B	D07	-7.34847
MMV665914	B	D08	1.91903
MMV665798	B	D09	30.3768
MMV665902	B	D10	-8.42499
MMV665888	B	D11	-15.9139
MMV666067	B	E02	-35.43
MMV665939	B	E03	-15.1741
MMV009060	B	E04	-36.8159
MMV666110	B	E05	-25.4442
MMV019758	B	E06	-36.6738
MMV000498	B	E07	4.05117
MMV665913	B	E08	-25.3021
MMV665789	B	E09	-38.9481
MMV665901	B	E10	-20.1848
MMV666069	B	E11	-33.6176
MMV666080	B	F02	-67.1642
MMV666081	B	F03	-67.1997
MMV666009	B	F04	-36.5672
MMV019313	B	F05	-53.6603
MMV019746	B	F06	-24.9822
MMV019064	B	F07	-17.8749
MMV011944	B	F08	15.5295
MMV665803	B	F09	-50.1777
MMV665857	B	F10	-30.9168
MMV666071	B	F11	-52.9495
MMV019780	B	G02	36.0301
MMV666093	B	G03	-0.540645
MMV665953	B	G04	213.825
MMV000648	B	G05	-8.86271
MMV019662	B	G06	-7.7235
MMV007571	B	G07	-9.42267
MMV007617	B	G08	-2.62599
MMV665796	B	G09	-1.06198
MMV665906	B	G10	-8.22553
MMV665954	B	G11	-10.6198
MMV019738	B	H02	12.9755
MMV666075	B	H03	0.502027
MMV666070	B	H04	-8.10967
MMV142383	B	H05	-17.1462
MMV000788	B	H06	-14.4043
MMV000561	B	H07	-1.5447
MMV000248	B	H08	-18.1116
MMV665879	B	H09	17.1462
MMV665890	B	H10	-8.07106
MMV666116	B	H11	-7.58834
MMV006913	C	A02	-48.0094
MMV008127	C	A03	-35.3044
MMV403679	C	A04	-25.1756
MMV006545	C	A05	-33.1967
MMV019700	C	A06	-40.5152
MMV019670	C	A07	-9.42623
MMV001344	C	A08	-22.3653
MMV011795	C	A09	-19.7892
MMV019124	C	A10	-22.8923
MMV006767	C	A11	-7.81616
MMV007808	C	B02	-19.4965
MMV019017	C	B03	20.8138
MMV396681	C	B04	-33.548
MMV006587	C	B05	-6.35246
MMV019202	C	B06	-27.1663
MMV000848	C	B07	6.03044
MMV020275	C	B08	-18.7354
MMV019918	C	B09	-10.8899
MMV075490	C	B10	26.5222
MMV396633	C	B11	30.3864
MMV007374	C	C02	12.7253
MMV396719	C	C03	6.49611
MMV396744	C	C04	-10.2336
MMV006706	C	C05	-7.43048
MMV009108	C	C06	14.0378
MMV020700	C	C07	1.06785
MMV007906	C	C08	-15.3281
MMV008270	C	C09	-11.3014
MMV019127	C	C10	-5.89544
MMV396794	C	C11	97.3526
MMV396736	C	D02	50.7675
MMV306025	C	D03	-10.99
MMV056726	C	D04	16.1513
MMV274073	C	D05	-1.77976
MMV018984	C	D06	6.31813
MMV000911	C	D07	185.05
MMV007430	C	D08	-0.533927
MMV007977	C	D09	41.3793
MMV020654	C	D10	-1.89099
MMV665883	C	D11	21.0234
MMV084940	C	E02	-19.883
MMV396715	C	E03	-22.405
MMV000963	C	E04	109.357
MMV006319	C	E05	242.617
MMV000972	C	E06	141.594
MMV020490	C	E07	-15.6433
MMV001318	C	E08	186.038
MMV007978	C	E09	-3.43567
MMV020660	C	E10	-20.614
MMV665904	C	E11	-26.1696
MMV396632	C	F02	5.29971
MMV007875	C	F03	-32.2734
MMV006820	C	F04	1.38889
MMV396749	C	F05	0.0365497
MMV011576	C	F06	-33.1871
MMV020651	C	F07	-24.0497
MMV000483	C	F08	-22.2588
MMV019266	C	F09	-32.4561
MMV001049	C	F10	12.4269
MMV665806	C	F11	5.77485
MMV667487	C	G02	-14.5336
MMV000356	C	G03	-18.6796
MMV396705	C	G04	-23.9072
MMV006704	C	G05	-13.4971
MMV000760	C	G06	-8.56242
MMV007881	C	G07	-23.4565
MMV008212	C	G08	-12.9563
MMV007363	C	G09	-15.9081
MMV007791	C	G10	-28.9545
MMV665843	C	G11	-19.3105
MMV396595	C	H02	-20.9779
MMV396669	C	H03	-21.9243
MMV396704	C	H04	-24.8535
MMV019762	C	H05	-25.7999
MMV020505	C	H06	-8.76521
MMV020942	C	H07	-6.10635
MMV000839	C	H08	-2.411
MMV666599	C	H09	22.3749
MMV000481	C	H10	-21.4736
MMV665897	C	H11	-26.2055
MMV665908	D	A02	-6.013
MMV665924	D	A03	-13.7053
MMV665944	D	A04	-7.25894
MMV666054	D	A05	1.08342
MMV008474	D	A06	-15.2221
MMV000445	D	A07	130.282
MMV006882	D	A08	9.75081
MMV007127	D	A09	5.14626
MMV666123	D	A10	-7.55688
MMV006389	D	A11	-15.52
MMV665949	D	B02	8.99242
MMV665934	D	B03	-7.23185
MMV665994	D	B04	45.9642
MMV665980	D	B05	-9.50704
MMV007577	D	B06	-17.4702
MMV019995	D	B07	11.4843
MMV007208	D	B08	-12.9469
MMV000442	D	B09	45.2871
MMV666124	D	B10	-5.85049
MMV000444	D	B11	66.8472
MMV666109	D	C02	-8.55905
MMV665936	D	C03	-18.5417
MMV666020	D	C04	2.95665
MMV665971	D	C05	-11.3004
MMV001241	D	C06	-0.125282
MMV000720	D	C07	-5.36206
MMV000619	D	C08	-6.41443
MMV006753	D	C09	-7.56703
MMV006787	D	C10	62.0396
MMV665794	D	C11	166.324
MMV000917	D	D02	-0.601353
MMV666125	D	D03	-2.80631
MMV665987	D	D04	4.35981
MMV007574	D	D05	-11.2754
MMV000326	D	D06	7.51691
MMV000604	D	D07	3.80857
MMV007557	D	D08	14.9837
MMV000699	D	D09	-1.50338
MMV009127	D	D10	0.350789
MMV665786	D	D11	-0.876973
MMV006250	D	E02	-32.9069
MMV666079	D	E03	-43.8522
MMV665969	D	E04	-25.9417
MMV000304	D	E05	38.3085
MMV000443	D	E06	-40.4407
MMV666604	D	E07	-9.66596
MMV008455	D	E08	-12.9353
MMV007199	D	E09	-51.0306
MMV085471	D	E10	-19.2608
MMV665797	D	E11	0.710732
MMV006513	D	F02	41.0803
MMV666095	D	F03	-30.4549
MMV665943	D	F04	9.48827
MMV019555	D	F05	-3.16276
MMV019741	D	F06	-17.484
MMV019690	D	F07	51.2793
MMV000621	D	F08	-30.6326
MMV008173	D	F09	-29.7797
MMV019241	D	F10	-30.9168
MMV665783	D	F11	-52.9495
MMV000787	D	G02	45.9773
MMV666106	D	G03	2.06353
MMV666022	D	G04	259.471
MMV498479	D	G05	-7.92952
MMV007396	D	G06	-6.56156
MMV000617	D	G07	-8.6019
MMV006764	D	G08	-0.440529
MMV007275	D	G09	1.43751
MMV007273	D	G10	-7.16439
MMV666026	D	G11	-10.0394
MMV665923	D	H02	18.2935
MMV666025	D	H03	1.4607
MMV666060	D	H04	-1.92441
MMV666597	D	H05	-1.87804
MMV007224	D	H06	100.417
MMV020912	D	H07	-2.94459
MMV007181	D	H08	115.72
MMV007113	D	H09	13.6564
MMV007228	D	H10	7.9527
MMV665972	D	H11	15.6735
MMV073843	E	A02	-14.14
MMV006303	E	A03	-4.33881
MMV667490	E	A04	-1.19274
MMV667492	E	A05	-5.35869
MMV019881	E	A06	9.54192
MMV000478	E	A07	32.446
MMV020403	E	A08	8.34918
MMV007764	E	A09	29.5073
MMV665830	E	A10	-3.36214
MMV665886	E	A11	2.29905
MMV396664	E	B02	-2.69663
MMV001239	E	B03	-2.37684
MMV667491	E	B04	39.8099
MMV006169	E	B05	122.55
MMV086103	E	B06	-6.30078
MMV084434	E	B07	7.76145
MMV666692	E	B08	-4.2178
MMV665836	E	B09	-11.2705
MMV665881	E	B10	6.75886
MMV665875	E	B11	7.55402
MMV007020	E	C02	-3.98444
MMV006656	E	C03	16.403
MMV396726	E	C04	-6.81355
MMV006522	E	C05	30.7871
MMV666686	E	C06	1.82471
MMV007474	E	C07	-10.3465
MMV006962	E	C08	-9.8515
MMV665813	E	C09	-12.773
MMV080034	E	C10	-19.8389
MMV019199	E	C11	-26.2933
MMV396652	E	D02	-26.8757
MMV000704	E	D03	8.25973
MMV396635	E	D04	-11.4433
MMV000986	E	D05	-4.90149
MMV008160	E	D06	-2.31971
MMV000753	E	D07	-5.15384
MMV011436	E	D08	-15.345
MMV665882	E	D09	54.3628
MMV665809	E	D10	-23.1292
MMV665810	E	D11	-25.7304
MMV665927	E	E02	24.9545
MMV667486	E	E03	-3.46535
MMV667488	E	E04	-13.4169
MMV006825	E	E05	17.4783
MMV009085	E	E06	-6.6276
MMV007591	E	E07	-0.707214
MMV128432	E	E08	-10.1233
MMV665852	E	E09	14.7505
MMV396717	E	E10	-12.0226
MMV638723	E	E11	-11.8206
MMV396594	E	F02	-22.2974
MMV396665	E	F03	-11.8509
MMV396723	E	F04	22.1055
MMV007654	E	F05	3.26329
MMV011832	E	F06	34.8151
MMV020750	E	F07	7.02162
MMV007092	E	F08	-3.57648
MMV665898	E	F09	-11.0325
MMV665864	E	F10	-36.2295
MMV665814	E	F11	-6.04162
MMV007285	E	G02	-9.05887
MMV396663	E	G03	-1.96932
MMV007041	E	G04	-2.17662
MMV000340	E	G05	2.8607
MMV666687	E	G06	1.56509
MMV645672	E	G07	-1.38889
MMV011438	E	G08	12.3342
MMV665840	E	G09	-1.75166
MMV665894	E	G10	-2.69486
MMV011522	E	G11	12.7902
MMV020243	E	H02	0.64262
MMV667489	E	H03	2.15589
MMV396770	E	H04	-1.94859
MMV009015	E	H05	4.78856
MMV008829	E	H06	-2.96434
MMV011895	E	H07	52.3425
MMV666689	E	H08	5.99088
MMV665824	E	H09	-1.1194
MMV665812	E	H10	-2.4461
MMV001041	E	H11	6.69569
