# Supplementary material for: Screening of the Open Source Malaria Box Reveals an Early Lead Compound for the Treatment of Alveolar Echinococcosis
Source: PLoS Negl Trop Dis. 2016 Mar 11;10(3):e0004535. doi: 10.1371/journal.pntd.0004535 (PMC4788259; doi:10.1371/journal.pntd.0004535)
Supplement: S3 Table — (XLS) [file pntd.0004535.s003.xls]

## Sheet: Supplementary Table_2
														KS				HMS								MMS																PLS
																		Mouse				Human				Human								Mouse								% Remaining after Incubation (60 min)
Compound ID	Molecular Weight	Set	ALogP	Administered dose (μmol/kg) (PO)	Cmax (μmol/L)	Tmax (h)	T1/2 (h)	Tlast (h)	AUC0-last (h*μmol/L)	AUC0-inf (h*μmol/L)	MRT0-last (h)	MRT0-inf (h)	AUC0-inf/AUC0-last (%)	Kinetic Solubility pH=7.4 (µg/mL)	Kinetic Solubility pH=7.4 (µg/mL)	Kinetic Solubility pH=7.4 (µM)	Kinetic Solubility pH=7.4 (µM)	t½ (min)	t½ (min)	CLint (mL/min/kg)	CLint (mL/min/kg)	t½ (min)	t½ (min)	CLint (mL/min/kg)	CLint (mL/min/kg)	T1/2 (min)	T1/2 (min)	CL (μL/min/mg)	CL (μL/min/mg)	CLint (mL/min/kg)	CLint (mL/min/kg)	CLh (mL/min/kg)	CLh (mL/min/kg)	T1/2 (min)	T1/2 (min)	CL (μL/min/mg)	CL (μL/min/mg)	CLint (mL/min/kg)	CLint (mL/min/kg)	CLh (mL/min/kg)	CLh (mL/min/kg)	Human Plasma	CD-1 Mouse Plasma	hERG % I (1uM)	SEM	Count	hERG % I (11uM)	SEM	Count
MMV665807	315.675	Drug-like	3.979	119	0.0623333	6.33333	NR	9	0.264333	NR	5.24	NR	NR		1.12		3.54795		27.1765		302.94		23.2749		107.605		41.497		66.8		66.132		15.9387		14.5588		190.4		753.984		80.4027	83.2378	102.503	17.5526	7.60116	6	39.9427	1.12434	2
[truncated: 1 more columns]
